# Supplementary material for: Improving yield and fruit quality traits in sweet passion fruit: Evidence for genotype by environment interaction and selection of promising genotypes
Source: PLoS One. 2020 May 14;15(5):e0232818. doi: 10.1371/journal.pone.0232818 (PMC7224466; doi:10.1371/journal.pone.0232818)
Supplement: S1 Table — WF: weight of fruit; FD: diameter of fruit; LF: length of fruit; TS: thickness of fruit skin; WS: weight of fruit skin; WP: weight of pulp; PY: pulp yield; SS: total soluble solids; ID: identity; DIAG: diagonal; CShom: homogeneous compound symmetry; Ar1: first order autoregressive; Ar1H: heterogeneous first order autoregressive; CSHet: heterogeneous compound symmetry; UNST: unstructured; FA1: first order factor analysis. (XLSX) [file pone.0232818.s001.xlsx]

## Sheet: Plan1
Table S1. Akaike (AIC) and Bayesian (BIC) Information Criteria and number of parameters (nPAR) of the multi-environment models tested in respect of different genetic (G) and residual (R) variance-covariance structures for nine fruit traits of 30 genotypes (full-sibs) of sweet passion fruit.
Model		nPAR	Criterion	Trait
Matrix G	Matrix R			WF	DF	LF	TS	WS	WP	YP	SS	Yield
ID	ID	3	AIC	4823.63	2467.75	3087.28	671.1	4551.65	3568.26	2651.18	797.65	1327.13
			BIC	4836.74	2480.87	3100.39	684.22	4564.77	3581.37	2664.3	810.77	1340.22
DIAG	ID	5	AIC	4807.43	2461.15	3089.39	670.47	4539.4	3566.46	2649.78	800.94	1295.52
			BIC	4829.29	2483.01	3111.25	692.33	4561.26	3588.32	2671.63	822.79	1317.34
CSHom.	ID	4	AIC	4808.84	2462.22	3070.11	643	4535.26	3557.85	2635.65	771.92	1323.87
			BIC	4826.32	2479.71	3087.59	660.48	4552.75	3575.34	2653.13	789.41	1341.33
Ar1	ID	4	AIC	4815.99	2465.6	3073.68	646.01	4544.75	3554.69	2636.86	773.85	1327.3
			BIC	4833.48	2483.08	3091.16	663.5	4562.24	3572.18	2654.34	791.34	1344.76
Ar1H	ID	6	AIC	4785.8	2455.61	3073.88	642.37	4520.7	3550.81	2634.33	777.65	1290.24
			BIC	4812.03	2481.84	3100.11	668.6	4546.93	3577.04	2660.56	803.88	1316.42
CSHet.,	ID	6	AIC	4784.99	2453.65	3071.23	640.97	4516.88	3554.36	2633.15	778.65	1290.44
			BIC	4811.22	2479.88	3097.46	667.2	4543.11	3580.59	2659.37	803.88	1316.63
UNST	ID	8	AIC	4783.46	2448.29	3065.26	642.83	4511.26	3552.98	2633.57	779.65	1325.6
			BIC	4818.44	2483.26	3100.23	677.81	4546.23	3587.95	2668.55	803.88	1360.52
FA1	ID	8	AIC	4784.88	2450.96	3067.63	641.28	4514.94	3554.15	2634.03	780.65	1293.2
			BIC	4819.85	2485.93	3102.6	676.25	4549.92	3589.12	2669.01	803.88	1328.12
ID	DIAG	5	AIC	4826.44	2468.64	3089.09	656.88	4553.85	3564.92	2647.28	788.44	1213.57
			BIC	4848.29	2490.5	3110.95	678.74	4575.71	3586.78	2669.13	810.3	1235.4
DIAG	DIAG	7	AIC	4810.45	2462.45	3091.43	654.57	4541.85	3562.28	2646.35	790.97	1182.92
			BIC	4841.05	2493.06	3122.03	685.17	4572.46	3592.88	2676.95	821.57	1213.48
CSHom.	DIAG	6	AIC	4811.62	2462.99	3071.51	627.95	4537.43	3555.24	2632.04	760.45	1210.14
			BIC	4837.85	2489.22	3097.74	654.17	4563.65	3581.47	2658.27	786.68	1236.32
Ar1	DIAG	6	AIC	4818.98	2466.35	3075.05	630.5	4547.13	3552.09	2632.56	761.51	1214.12
			BIC	4845.21	2492.58	3101.28	656.73	4573.36	3578.32	2658.79	787.74	1240.31
Ar1H	DIAG	8	AIC	4789.27	2457	3075.7	624.49	4524.38	3547.23	2630.53	764.92	1178.48
			BIC	4824.24	2491.98	3110.67	659.47	4559.35	3582.21	2665.51	799.9	1213.4
CSHet.	DIAG	8	AIC	4787.98	2454.99	3073.04	623.75	4519.54	3550.8	2629.92	764.14	1176.92
			BIC	4822.95	2489.96	3108.01	658.72	4554.51	3585.77	2664.9	799.12	1211.84
UNST	DIAG	10	AIC	4786.21	2448.2	3067.35	658.1	4513.3	3549.23	2630.25	767.3	1175.22
			BIC	4829.92	2491.92	3111.07	701.82	4557.02	3592.95	2673.97	811.01	1218.87
FA1	DIAG	10	AIC	4787.71	2452.35	3069.56	624.92	4517.04	3550.73	2630.66	767.3	1177.33
			BIC	4831.43	2496.06	3113.28	668.63	4560.76	3594.45	2674.38	811.01	1220.98
WF: weight of fruit; FD: diameter of fruit; LF: length of fruit; TS: thickness of fruit skin; WS: weight of fruit skin; WP: weight of pulp; PY: pulp yield; SS: total soluble solids; ID: identity; DIAG: diagonal; CShom: homogeneous compound symmetry; Ar1: first order autoregressive; Ar1H: heterogeneous first order autoregressive; CSHet: heterogeneous compound symmetry; UNST: unstructured; FA1: fir…
