# Supplementary material for: Improving yield and fruit quality traits in sweet passion fruit: Evidence for genotype by environment interaction and selection of promising genotypes
Source: PLoS One. 2020 May 14;15(5):e0232818. doi: 10.1371/journal.pone.0232818 (PMC7224466; doi:10.1371/journal.pone.0232818)
Supplement: S2 Table — WF: weight of fruit; FD: diameter of fruit; LF: length of fruit; TS: thickness of fruit skin; WS: weight of fruit skin; WP: weight of pulp; PY: pulp yield; SS: total soluble solids. (XLSX) [file pone.0232818.s002.xlsx]

## Sheet: Plan1
Genetic correlations between the locations A, B and C and the respective deviations (DS) for eight traits related to fruit quality and yield.
Trait	Environment	A	B	DS	C	DS
WF	A	1	0.53	0.21	0.78	0.10
	B		1		0.91	0.12
	C				1
DF	A	1	0.17	0.25	0.56	0.16
	B		1		0.91	0.11
	C				1
LF	A	1	0.34	0.21	0.63	0.14
	B		1		0.87	0.09
	C				1
TS	A	1	0.56	0.31	0.79	0.18
	B		1		0.90	0.20
	C				1
WS	A	1	0.43	0.21	0.80	0.08
	B		1		0.82	0.12
	C				1
WP	A	1	0.89	0.15	0.39	0.20
	B		1		0.72	0.20
	C				1
PY	A	1	0.95	0.11	0.71	0.15
	B		1		0.55	0.19
	C				1
SS	A	1	0.89	0.11	0.96	0.05
	B		1		0.86	0.11
	C				1
Yield	A	1	0.17	0.1	0.55	0.23
	B		1		0.19	0.1
	C				1
WF: Weight of Fruit; DF: Diameter of Fruit; LF: Length of Fruit; TS: Thickness of Fruit Skin; WS: Weight of Fruit Skin; WP: Weight of Pulp; PY: Pulp Yield; SS: Total Soluble Solids.
